# Supplementary material for: Distress and Wellbeing among General Practitioners in 33 Countries during COVID-19: Results from the Cross-Sectional PRICOV-19 Study to Inform Health System Interventions
Source: Int J Environ Res Public Health. 2022 May 6;19(9):5675. doi: 10.3390/ijerph19095675 (PMC9101443; doi:10.3390/ijerph19095675)
Supplement: Supplementary file 1 [file ijerph-19-05675-s001.zip]

Archive with 1 entries (1 files):
- ijerph-1671881-supplementary.pdf
